# Supplementary material for: Role of a Novel Heparanase Inhibitor on the Balance between Apoptosis and Autophagy in U87 Human Glioblastoma Cells
Source: Cells. 2023 Jul 19;12(14):1891. doi: 10.3390/cells12141891 (PMC10378526; doi:10.3390/cells12141891)
Supplement: Supplementary file 1 [file cells-12-01891-s001.zip]

Archive with 1 entries (1 files):
- cells-2490605-supplementary.pdf
